# Supplementary material for: Real-time wide-field fluorescence lifetime imaging via single-snapshot acquisition for biomedical applications
Source: Photonix. 2025 Dec 19;6(1):58. doi: 10.1186/s43074-025-00216-0 (PMC12714819; doi:10.1186/s43074-025-00216-0)
Supplement: Supplementary file 1 — Supplementary Material 1. [file 43074_2025_216_MOESM1_ESM.zip]

Archive with 7 entries (7 files):
- Revised_SupplementayR2.pdf
- Supplementary Video 1R2.mp4
- Supplementary Video 1_croppedR2.mp4
- Supplementary Video 2R2.mp4
- Supplementary Video 3R2.mp4
- Supplementary Video 4R2.mp4
- Supplementary Video 5R2.mp4
